# Supplementary material for: Physical activity and cognitive function: A comparison of rural and urban breast cancer survivors
Source: PLoS One. 2023 Apr 13;18(4):e0284189. doi: 10.1371/journal.pone.0284189 (PMC10101459; doi:10.1371/journal.pone.0284189)
Supplement: S1 Dataset — (CSV) [file pone.0284189.s001.csv]

ID	Rurality	Married	Agem0	Working	racem0	Bach	DxSincm0	dxAgem0	dxStgm0	dxEstm0	ChmEvrm0	RadEvrm0	AIm0	DxMenom0	Depm0	BMIm0	Comorbid	gltMVm0	psqim0	FACTTotm0	FSm0	hadsAm0	hadsDm0	FOFtotm0	TimeDm0	WMA3m0	TSRTSwm0	TimeB_m0	MVPAm0	MVPAcm0	SlpEffm0	GLTcat2m0
272629891	0	1	67	0	5	1	74	60	1	1	1	1	0	1	0	23.6873835075795	0	25	6	126	51	2	0	63	5260.8	.633333333333333	1502.5	47924	-999	-999	-999	1
272629904	0	0	53	1	4	0	77	48	0	1	0	1	0	0	0	30.0383486509161	1	-999	18	76	33	7	5	35	6438.8	.933333333333333	1440.45	81737	-999	-999	-999	0
272630958	0	1	62	1	5	1	165	49	1	1	1	0	0	0	0	19.8393565290221	1	51	6	122	52	8	0	48	5128.2	.833333333333333	1280	54906	-999	-999	-999	1
272631187	0	0	38	1	5	1	27	35	1	0	1	1	0	1	0	27.2919853456894	0	32	6	119	45	2	2	48	6264.6	.866666666666667	1147.38095238095	39883	-999	-999	-999	1
272631190	0	1	48	0	5	0	19	46	3	1	1	1	1	0	0	24.6282160730002	0	0	14	82	34	6	6	44	7217.8	.933333333333333	1385.52	44291	-999	-999	-999	0
272631282	0	1	58	0	5	1	59	54	2	1	1	0	1	1	0	23.0282113373499	3	15	8	96	39	3	5	64	10609.4	.866666666666667	1158.65	51661	-999	-999	-999	0
272631298	0	1	62	0	5	1	134	51	3	1	1	1	1	0	0	34.0108967443936	4	10	4	125	47	1	0	61	-999	-999	-999	-999	-999	-999	-999	0
272629797	1	1	71	0	5	0	72	65	1	1	0	1	0	1	0	23.5157358010029	1	32	6	126	50	1	1	60	6853.8	.833333333333333	1652.625	44224	-999	-999	-999	1
272629818	1	1	58	1	5	1	59	53	0	1	0	1	0	1	1	24.8889174536162	1	0	17	87	41	11	10	51	7522.8	.866666666666667	1721.11764705882	255545	-999	-999	-999	0
272629860	1	1	67	0	5	1	23	65	0	1	0	0	0	1	-999	20.0168298547733	0	10	-999	108	43	9	10	49	7590	.833333333333333	1189.94736842105	56327	-999	-999	-999	0
272629883	1	0	71	0	5	1	146	59	1	1	0	0	0	1	0	24.6945725296409	1	0	9	126	50	2	1	53	7010.2	.733333333333333	1559.4	93082	-999	-999	-999	0
272631070	1	1	38	1	5	1	136	27	1	1	1	0	0	0	0	26.2857137350486	1	61	5	125	43	2	1	57	5295.8	.766666666666667	1156.5	46964	-999	-999	-999	1
272631167	1	1	62	1	5	1	174	48	3	1	1	1	0	1	0	30.0208528791713	1	30	7	117	45	7	4	62	4776.2	.9	1239.6	124133	-999	-999	-999	1
272631207	1	1	56	1	5	1	97	47	1	1	1	1	1	1	1	31.3240813605708	2	35	6	90	25	12	15	29	-999	-999	-999	-999	-999	-999	-999	1
272631233	1	1	54	1	5	1	19	52	2	1	1	0	0	0	0	24.295402342284	0	43	10	109	40	5	7	49	5994	.866666666666667	1389.37931034483	62264	-999	-999	-999	1
272631246	1	1	50	1	5	1	16	49	1	1	1	1	1	0	0	26.0904513996528	0	15	5	126	51	2	1	59	5304.4	.933333333333333	1416.4	43750	-999	-999	-999	0
272631284	1	1	55	0	5	0	102	47	2	1	1	0	0	1	1	22.3196509885083	3	0	10	72	42	8	10	41	5961.8	.833333333333333	1410.14285714286	82153	-999	-999	-999	0
272631292	1	1	66	0	5	1	250	45	1	1	1	0	0	0	0	27.3972066353163	2	34	5	128	52	1	1	61	-999	-999	-999	-999	-999	-999	-999	1
272629798	0	1	66	0	5	1	60	61	1	0	0	1	0	1	0	25.2938435344326	0	0	7	111	47	1	4	60	-999	.8	1407.94736842105	-999	7.28571428571429	0	75.62875	0
272629800	0	1	69	0	5	0	237	49	1	1	1	1	0	0	0	25.8243895734807	2	14	4	139	49	2	1	53	12152	.6	1579.79166666667	76106	17.2857142857143	0	84.96375	0
272629804	0	1	66	1	5	1	228	46	0	1	0	1	0	1	0	21.7893287026243	0	46	11	125	49	6	2	56	9638.4	.766666666666667	1541.04166666667	58646	44.1428571428571	1	72.84	1
272629805	0	1	46	1	5	1	133	34	4	1	1	0	1	0	0	21.4665238329558	1	24	2	132	41	0	7	56	4218.6	.933333333333333	1165.59090909091	41781	7.42857142857143	0	99.1183333333333	1
272629809	0	1	59	1	5	1	162	45	2	0	1	1	0	0	0	30.3816440640694	2	25	8	78	21	4	12	40	4280	.833333333333333	1272.92307692308	49086	26.7142857142857	0	83.38125	1
272629828	0	1	58	1	5	0	-999	47	2	1	1	0	0	0	0	28.2454260959945	2	35	11	103	42	2	4	29	6017.2	.9	1347.13636363636	74420	67.7142857142857	1	-999	1
272629852	0	0	74	0	5	1	-999	70	0	1	0	1	0	1	0	26.1471944431492	1	-999	13	109	47	1	1	52	15529.4	.6	1366.5	74183	13	0	84.3375	0
272629859	0	1	71	0	5	1	126	60	1	1	1	1	0	1	0	23.0454460908922	1	20	11	125	50	4	0	50	9744.6	.666666666666667	1398.45	59628	24	0	87.57	0
272629871	0	1	59	1	5	0	145	47	0	1	0	1	0	1	0	22.5030737258706	0	46	15	115	43	4	1	52	12830	.733333333333333	1345.70833333333	121711	38.5	1	91.25375	1
272629882	0	0	52	1	5	1	69	46	2	1	1	0	0	0	0	22.2400977660053	0	42	7	124	37	4	3	49	7349.8	.966666666666667	1469.84615384615	50274	22.8571428571429	0	89.61375	1
272629908	0	1	52	1	5	0	50	48	1	1	1	1	0	1	0	28.1288421573383	0	15	7	117	50	5	2	38	7136.2	.833333333333333	1537.5	63242	31.1428571428571	1	71.87	0
272629910	0	1	72	0	5	1	72	67	2	1	1	0	1	1	0	36.557164639753	2	25	6	90	47	2	3	44	8721	.9	1594.39130434783	78093	3.71428571428571	0	82.0125	1
272629911	0	1	66	0	5	1	44	63	1	1	1	1	1	1	0	26.6604736599304	1	5	2	122	47	2	1	60	9130.6	.866666666666667	1591	72390	20.1428571428571	0	82.5625	0
272629915	0	1	56	1	5	1	23	54	1	1	0	0	0	0	0	25.8481252256622	1	25	6	130	51	5	0	40	7479.6	1	1442.80769230769	70005	24.7142857142857	0	79.95	1
272630985	0	1	61	0	5	0	36	57	1	1	0	1	0	1	1	24.1428482856966	3	51	8	120	37	8	3	50	13328.4	.8	1807.78260869565	66783	31.8571428571429	1	85.1975	1
272631006	0	1	59	1	5	1	53	55	1	1	1	0	1	0	0	27.0240764804151	1	29	10	89	24	6	7	40	8487.6	.733333333333333	1249.85	49367	23.5714285714286	0	80.945	1
272631010	0	1	65	1	5	1	160	52	1	1	0	0	0	0	0	18.399877571105	3	35	-999	134	49	0	0	-999	-999	-999	-999	-999	36.8571428571429	1	87.52125	1
272631084	0	1	60	0	5	0	90	52	3	1	1	1	0	1	0	22.9641474194191	2	44	6	130	51	0	0	49	8992.4	.633333333333333	1269.35294117647	49395	47.2857142857143	1	88.0725	1
272631103	0	0	63	0	5	0	56	59	1	1	0	1	1	1	0	25.8426960878286	1	15	5	108	42	5	3	59	10375.8	.833333333333333	1390.5	60489	34.5714285714286	1	89.98375	0
272631108	0	1	55	0	5	0	55	50	2	1	1	0	0	0	0	22.2735360071271	0	25	5	131	43	3	1	51	11268	.933333333333333	1399.33333333333	46893	61.4285714285714	1	80.45875	1
272631115	0	1	56	0	5	1	110	47	3	1	1	1	1	0	0	25.0592650884567	0	53	2	135	52	1	0	58	4472.8	.9	1260.51724137931	46848	54.2857142857143	1	92.27	1
272631155	0	1	50	0	5	1	13	49	2	0	1	1	0	0	0	22.5030737258706	0	32	10	90	46	7	4	57	13844.6	.766666666666667	1368.88888888889	34053	72	1	89.365	1
272631163	0	0	58	1	5	1	119	48	2	0	0	0	0	0	0	21.2843156155062	1	34	10	105	45	6	4	37	9288.2	.9	1403.05	73675	66.4285714285714	1	73.9575	1
272631195	0	0	65	0	5	0	158	52	2	1	1	1	0	1	0	21.9657062272704	1	25	13	113	40	8	4	53	5697.4	.9	1457.85	53614	69.7142857142857	1	84.68625	1
272631206	0	1	63	1	5	0	333	37	1	0	1	1	0	1	1	29.8594504443371	3	0	-999	80	21	7	13	36	6415.6	.933333333333333	1414.24137931034	63714	11.2857142857143	0	79.9825	0
272631209	0	1	79	0	5	1	347	50	1	1	0	0	0	1	0	23.1798202068224	1	15	5	131	52	1	1	57	8150.2	.866666666666667	1553.84	78264	40.2857142857143	1	72.8575	0
272631218	0	0	54	1	6	1	44	51	4	1	0	1	0	1	0	36.8445192681839	0	28	5	111	46	3	3	51	6056.2	.7	1161.57142857143	56733	23.7142857142857	0	69.15	1
272631244	0	1	60	0	5	1	254	39	2	0	1	0	0	1	1	20.4680444390475	1	51	10	111	40	6	6	37	8128.2	.9	1219.2962962963	87641	97.6	1	84.075	1
272631296	0	1	67	0	5	1	103	59	1	1	1	0	0	1	0	24.4072755552772	1	25	1	136	49	4	1	44	9004	.833333333333333	1213.61538461538	56909	33.1428571428571	1	80.9	1
272631297	0	1	67	0	5	1	36	64	1	1	0	1	1	1	0	27.9785761719961	1	25	7	116	46	6	1	55	6595.8	.966666666666667	1506.22222222222	78599	12.7142857142857	0	-999	1
272631304	0	1	71	1	5	0	87	64	3	1	1	1	0	1	0	39.3008205527295	1	0	10	100	39	2	3	55	12372.4	.766666666666667	1647.30434782609	104614	7.42857142857143	0	77.53625	0
272631310	0	1	62	0	5	0	80	56	2	1	1	0	1	0	1	24.8744497488995	3	52	10	118	39	3	2	48	3489	.966666666666667	1128.40909090909	45131	14.2857142857143	0	78.49875	1
272631329	0	1	71	0	5	1	17	70	2	1	0	1	1	1	0	29.7595346513444	2	0	4	119	47	2	1	48	10907.2	.9	1216.08695652174	46490	24	0	90.70875	0
272629802	1	1	63	0	5	0	0	63	0	1	0	1	0	1	0	32.1071833945851	0	0	8	129	46	1	0	26	4006.8	.933333333333333	1283.44	69813	8	0	91.30625	0
272629825	1	1	73	0	5	1	133	63	2	1	0	1	0	1	0	34.3295413153326	4	0	5	98	31	2	6	50	11706	.566666666666667	1581.05263157895	119588	2.14285714285714	0	86.8375	0
272629840	1	1	63	0	5	0	38	60	1	0	1	1	0	1	0	35.6110691866354	1	37	2	124	52	1	0	53	13415.8	.866666666666667	1327.5652173913	57201	36.1666666666667	1	92.99625	1
272629863	1	0	52	1	5	0	111	43	0	1	0	1	0	0	0	26.6254691564852	1	45	4	113	46	5	2	54	4543	.966666666666667	1296	87448	20.2857142857143	0	82.17375	1
272629869	1	1	66	0	5	1	28	64	1	1	0	1	1	1	1	19.8393565290221	2	0	15	80	29	14	10	48	8056.6	.9	1443.74193548387	106749	10.7142857142857	0	88.58	0
272629874	1	1	59	1	5	1	65	54	3	1	1	1	1	1	0	24.6915493830988	0	30	6	95	31	3	8	52	8111.6	.966666666666667	1360.875	110597	11.5714285714286	0	75.915	1
272629880	1	0	79	0	5	1	357	49	2	0	1	0	0	0	0	24.9358384529918	1	10	9	120	40	4	2	44	7287.4	.866666666666667	1517.40909090909	88800	6.14285714285714	0	89.36875	0
272629888	1	1	61	1	5	0	4	60	1	1	0	0	0	1	1	25.2938435344326	3	10	11	117	42	5	5	38	7391.6	.7	1581.4	58618	4.85714285714286	0	83.71125	0
272629896	1	1	62	0	5	1	40	60	0	0	1	1	0	1	1	22.150882360996	2	10	6	110	41	5	1	54	14655.6	.733333333333333	1540.5	89841	3.85714285714286	0	95.25125	0
272629898	1	0	69	0	5	0	274	46	2	1	1	1	0	1	1	36.3137178781286	2	20	4	121	52	0	1	54	5518.2	.866666666666667	1256.29411764706	70738	28.4285714285714	0	73.8675	0
272630966	1	0	66	0	5	1	57	61	3	1	1	1	1	1	0	28.3180571916699	2	0	10	85	30	5	9	63	8702.6	.866666666666667	1409.04166666667	75501	21.2857142857143	0	80.6475	0
272631060	1	1	71	0	5	1	42	67	1	1	0	1	0	1	0	25.3187978560854	0	30	2	138	52	2	1	58	8559.2	.866666666666667	1388.8	82169	33.2857142857143	1	80.88625	1
272631065	1	1	51	0	5	0	142	39	1	1	1	0	0	1	1	23.1798202068224	2	43	13	98	40	4	4	29	5057.6	.766666666666667	1331.36	50509	58.1428571428571	1	88.8275	1
272631088	1	1	59	1	5	0	120	49	1	1	1	1	0	1	0	18.1946568971263	2	35	4	116	52	3	3	53	6003.4	.866666666666667	1245.38095238095	54814	44.4285714285714	1	79.7625	1
272631105	1	1	66	0	5	1	87	58	2	0	1	1	1	1	0	29.7578772925423	3	30	1	119	46	0	2	50	3254	.966666666666667	1026.28	51221	44.8571428571429	1	65.58	1
272631118	1	1	65	0	5	1	112	56	3	1	1	1	1	1	0	35.7027229679459	2	36	-999	133	51	1	1	60	4431.6	.8	1162.84615384615	66196	5.57142857142857	0	89.815	1
272631120	1	1	60	0	5	1	254	39	3	1	1	1	0	0	0	22.4649268233448	0	28	6	135	52	4	2	60	8439.8	.866666666666667	1621.08	108035	10.8571428571429	0	89.22	1
272631142	1	0	59	1	5	1	126	49	1	1	1	1	0	0	0	24.3276472712115	1	10	6	118	48	4	2	46	13525	.966666666666667	1316.88461538462	63992	6	0	81.72375	0
272631156	1	1	58	0	5	0	112	48	1	0	1	0	0	1	0	31.554024193778	1	-999	6	108	37	3	4	43	-999	-999	-999	-999	18.8571428571429	0	-999	0
272631160	1	1	58	1	5	1	70	52	3	0	1	1	0	1	0	25.8423671224709	2	46	11	102	44	7	1	47	5249	.733333333333333	1266.16	61939	34	1	89.11875	1
272631161	1	1	46	1	5	1	64	41	3	1	1	1	0	0	0	25.2322128667695	0	5	4	114	31	2	3	52	10842.2	.833333333333333	1599.125	59719	18.6666666666667	0	84.0675	0
272631184	1	0	62	1	5	1	115	53	1	0	0	1	0	0	1	23.9625886115678	2	0	-999	109	35	4	3	44	5140	.733333333333333	1314.04347826087	67460	11.5714285714286	0	78.66875	0
272631197	1	1	56	1	5	1	8	55	2	1	1	1	0	0	0	25.6060512121024	0	98	4	115	42	3	2	54	5938.8	.833333333333333	1494.04166666667	57333	45.1428571428571	1	86.2475	1
272631213	1	0	76	0	5	1	125	66	1	1	1	1	0	1	0	25.2322128667695	2	15	10	118	45	0	1	43	13689.4	.6	1384.88888888889	117329	9.85714285714286	0	90.785	0
272631223	1	1	48	1	5	1	12	47	2	1	1	1	1	0	0	29.0524382701658	0	0	9	72	23	13	9	46	8283.2	.833333333333333	1590.18181818182	56375	12.1428571428571	0	87.5525	0
272631226	1	1	52	0	5	1	61	47	1	1	1	1	0	0	0	26.2857137350486	0	25	8	113	45	3	8	49	12540.6	.8	1345.13636363636	51281	24.2857142857143	0	87.43	1
272631240	1	1	62	1	5	0	111	53	2	1	1	1	0	1	1	22.4967910757187	1	25	15	106	20	6	6	32	7241.4	.866666666666667	1358.13043478261	85899	18	0	82.01125	1
272631300	1	1	67	0	5	1	135	55	1	0	1	0	0	0	0	24.2103652251382	0	15	6	134	52	2	0	62	-999	-999	-999	-999	40	1	84.9775	0
272631301	1	1	65	0	5	0	228	46	2	0	1	0	0	1	0	32.3733647467295	1	32	6	126	50	1	1	49	13991.8	.9	1304	53421	18.6666666666667	0	81.98375	1
